# Supplementary material for: Impact of Direct-Acting Antiviral Therapy on Liver Fibrosis Regression among People with Chronic HCV Infection: Results from a Real-Life Cohort in Patients Who Achieved Sustained Virological Response
Source: Medicina (Kaunas). 2023 Apr 21;59(4):814. doi: 10.3390/medicina59040814 (PMC10141631; doi:10.3390/medicina59040814)
Supplement: Supplementary file 1 [file medicina-59-00814-s001.zip]

Archive with 1 entries (1 files):
- medicina-2289190-supplementary.pdf
